# Supplementary material for: Trends of Multidrug-Resistant Pathogens, Difficult to Treat Bloodstream Infections, and Antimicrobial Consumption at a Tertiary Care Center in Lebanon from 2015–2020: COVID-19 Aftermath
Source: Antibiotics (Basel). 2021 Aug 21;10(8):1016. doi: 10.3390/antibiotics10081016 (PMC8388970; doi:10.3390/antibiotics10081016)
Supplement: Supplementary file 1 [file antibiotics-10-01016-s001.zip]

Archive with 1 entries (1 files):
- antibiotics-1311414-supplementary.pdf
